# Supplementary material for: Embryonic diapause due to high glucose is related to changes in glycolysis and oxidative phosphorylation, as well as abnormalities in the TCA cycle and amino acid metabolism
Source: Front Endocrinol (Lausanne). 2023 Dec 18;14:1135837. doi: 10.3389/fendo.2023.1135837 (PMC10759208; doi:10.3389/fendo.2023.1135837)
Supplement: Supplementary Table 1 — The formula of M2 Operating Fluid. [file Table_1.xlsx]

## Sheet: Sheet1
M2 Operating Fluid
Component	Model	g/100ml
NaCl	S-5886	0.5534
KCl	P-5405	0.0356
KH2PO4	P-5655	0.0162
MgSO4·7H2O	M-1880	0.0293
Sodium Lactate	L-7900	0.332
Glucose	G-6152	0.1
NaHCO3	S-8875	0.0336
Na Pyruvate	P-8574	0.0022
Glutamine	G-8540	0.0146
Hapes	H-3375	0.5004
Penicillin G	P-4687	0.006
CaCl2·2H2O	C-7902	0.025
BSA	A-4378	0.4
