# Supplementary material for: Embryonic diapause due to high glucose is related to changes in glycolysis and oxidative phosphorylation, as well as abnormalities in the TCA cycle and amino acid metabolism
Source: Front Endocrinol (Lausanne). 2023 Dec 18;14:1135837. doi: 10.3389/fendo.2023.1135837 (PMC10759208; doi:10.3389/fendo.2023.1135837)
Supplement: Supplementary Table 2 — The formula of Culture Media. [file Table_2.xlsx]

## Sheet: Sheet1
KSOM Culture Media
Component	Model	g/100ml
NaCl	S-5886	0.5704
KCl	P-5405/P-4504	0.035
KH2PO4	P-5655	0.005
MgSO4·7H2O	M-1880	0.0024
Glucose	G-6152	0.0506
Penicillin G	P-4687	0.0075
Streptomycin	S-1277	0.005
Sodium Lactate	L-7900	305ul
NaHCO3	S-5761	0.21
NaPruvate	P-4562	0.0036
Glutamine	G-5763/G-8540	0.015
CaCl2·2H2O	C-7902	0.03
EDTA	E-6511	0.0042
BSA	A-4378	0.1
